# Supplementary material for: A Marine-Derived Steroid from Rhodococcus sp., 3,12-Dioxochola-4,6-dien-24-oic Acid, Enhances Skin Re-Epithelialization and Tissue Repair
Source: Mar Drugs. 2025 Jul 19;23(7):292. doi: 10.3390/md23070292 (PMC12299624; doi:10.3390/md23070292)
Supplement: Supplementary file 1 [file marinedrugs-23-00292-s001.zip]

Archive with 1 entries (1 files):
- marinedrugs-3726822-supplementary.pdf
